# Supplementary material for: A new method to determine cortical bone thickness in CT images using a hybrid approach of parametric profile representation and local adaptive thresholds: Accuracy results
Source: PLoS One. 2017 Nov 6;12(11):e0187097. doi: 10.1371/journal.pone.0187097 (PMC5673192; doi:10.1371/journal.pone.0187097)
Supplement: S1 Appendix — (TEX) [file pone.0187097.s001.tex]

Writing the convolution with each item $h$, $Tr$, and $ST$ separately:
\begin{equation}
\label{eqBoxConv}
\begin{split}
(G*h)(t)&=\dfrac{\BMDr}{\sqr{2\pi}\sigma}\int_{-a}^{a}\exp^{-\frac{(t-\vartau)^2}{2\sigma^2}}d\vartau=\left\{\dfrac{t-\vartau}{\sqr{2}\sigma}=x\right\}\\
&=\dfrac{\BMDr}{\sqr{\pi}}\int_{\frac{t-a}{\sqr{2}\sigma}}^{\frac{t+a}{\sqr{2}\sigma}}\exp^{-x^2}\,dx=\dfrac{\BMDr}{2}\left[\erf\left(\dfrac{t+a}{\sqr{2}\sigma}\right)-\erf\left(\dfrac{t-a}{\sqr{2}\sigma}\right)\right];
\end{split}
\end{equation}
\begin{equation*}
\begin{split}
(G*Tr)(t)&=\dfrac{c}{\sqr{2\pi}\sigma}\int_{a}^{+\infty}\exp^{-\frac{(t-\vartau)^2}{2\sigma^2}}d\vartau=\dfrac{c}{\sqr{\pi}}\int_{-\infty}^{\frac{t-a}{\sqr{2}\sigma}}\exp^{-x^2}\,dx
=\dfrac{c}{2}\left[1+\erf\left(\dfrac{t-a}{\sqr{2}\sigma}\right)\right],
\end{split}
\end{equation*}
\begin{equation*}
\begin{split}
(G*ST)(t)&=\dfrac{b}{\sqr{2\pi}\sigma}\int_{-\infty}^{-a}\exp^{-\frac{(t-\vartau)^2}{2\sigma^2}}d\vartau=\dfrac{b}{\sqr{\pi}}\int_{\frac{t+a}{\sqr{2}\sigma}}^{+\infty}\exp^{-x^2}\,dx
	=\dfrac{b}{2}\left[1-\erf\left(\dfrac{t+a}{\sqr{2}\sigma}\right)\right],
\end{split}
\end{equation*}
as $\int_{-\infty}^{0}\exp^{-x^2}\,dx=\int_{0}^{+\infty}\exp^{-x^2}\,dx=\frac{1}{2}$.
