# Supplementary material for: A new method to determine cortical bone thickness in CT images using a hybrid approach of parametric profile representation and local adaptive thresholds: Accuracy results
Source: PLoS One. 2017 Nov 6;12(11):e0187097. doi: 10.1371/journal.pone.0187097 (PMC5673192; doi:10.1371/journal.pone.0187097)
Supplement: S2 Appendix — (TEX) [file pone.0187097.s002.tex]

\begin{enumerate}
\item \erf\ is an odd function: $\erf(t)=-\erf(-t)$ (since $\exp^{-t^2}$ is even).
\item Up to a constant, $\Er(t)=t\erf(t)+\dfrac{\exp^{-t^2}}{\sqr{\pi}}$ (readily checked by differentiation).
\item \Er\ is an even function: $\Er(t)=\Er(-t)$ (since $\erf(t)$ is odd).
\item $\dfrac{1}{2}{\displaystyle\int_{-\infty}^{+\infty}}\left[\erf\left(\dfrac{t+a}{\sqr{2}\sigma}\right)-\erf\left(\dfrac{t-a}{\sqr{2}\sigma}\right)\right]\,dt=2a.$
\end{enumerate}
The proof of the last property is also straightforward. According to \eqref{eqBoxConv}, the expression on the left is equal to:
\begin{equation*}
\dfrac{1}{\sqr{2\pi}\sigma}\int_{-\infty}^{+\infty}\,dt\int_{-a}^{a}\exp^{-\frac{(t-\vartau)^2}{2\sigma^2}}\,d\vartau=\dfrac{1}{\sqr{2\pi}\sigma}\int_{-a}^{a}\,d\vartau\int_{-\infty}^{+\infty}\exp^{-\frac{(t-\vartau)^2}{2\sigma^2}}\,dt
=\int_{-a}^{a}\,d\vartau=2a.
\end{equation*}
