# Supplementary material for: A new method to determine cortical bone thickness in CT images using a hybrid approach of parametric profile representation and local adaptive thresholds: Accuracy results
Source: PLoS One. 2017 Nov 6;12(11):e0187097. doi: 10.1371/journal.pone.0187097 (PMC5673192; doi:10.1371/journal.pone.0187097)
Supplement: S3 Appendix — (TEX) [file pone.0187097.s003.tex]

First, let us show that the function $F(\ol{a})$ equal to the left-hand side of \eqref{eqEta} is strictly monotone. Indeed, lets us check that its derivative is nowhere zero. Assume the opposite:
\begin{align}
&\deriv{F(\ol{a})}{\ol{a}}=0,\label{eqEtaDeriv0}\\
&\tfrac{2}{\sqrt{\pi}}\biggl[(1-R)\exp\bigl(-(\frac{k}{\ol{a}}-\ol{a})^2\bigr)\bigl(1+\frac{k}{\ol{a}^2}\bigr)+(1-S)\exp\bigl(-(\frac{k}{\ol{a}}+\ol{a})^2\bigr)\bigl(1-\frac{k}{\ol{a}^2}\bigr)\biggr]=0,\notag\\
&e^{4k}=-\frac{1-\tfrac{k}{\ol{a}^2}}{1+\tfrac{k}{\ol{a}^2}}\cdot\frac{1-S}{1-R}.\notag\\
\intertext{Let us denote $\tfrac{k}{\ol{a}^2}$ as $x$, which is non-negative since $k=k(R,S)$ is non-negative for all parameter values. Then}
&x=\frac{-(1-R)e^{4k}-(1-S)}{(1-R)e^{4k}-(1-S)}.\notag
\end{align}
The value of the nominator of the last expression defining $x$ is always negative, since $S\le R<1$. Substituting the value of $k=-\tfrac{1}{4}\ln\left(\tfrac{1-R}{1-S}\right)$ into the denominator we immediately get that it is equal to zero. Thus, the equation \eqref{eqEtaDeriv0} has no roots, i.e., the derivative of $F(\ol{a})$ has the same sign for all values of $\ol{a}\in(0;\infty)$. The fact that this sign is plus can be easily checked, for example, at the value $\ol{a}=\sqrt{k}$.
To conclude the proof of the existence of the unique root for $F(\ol{a})=0$ it remains to show that $F$ has values of the opposite sign on $(0;\infty)$.
Indeed, take $\ol{a}\to0+$, then $F(\ol{a})\to -2T + 2R$ which is negative due to the restriction of the model that the maximal value of the profile is greater than the "trabecular" one. Now take $\ol{a}\to\infty$, then $F(\ol{a})\to 2-2T$ which is positive since the modeled maximum value is
always below \BMDr (i.e., $T<1$). That any value on the profile is below \BMDr follows from the profile formula \eqref{eqProfile} and the range of function $\erf$: $\erf(x)\in(-1;1)$ for any $x$.
