# Supplementary material for: A new method to determine cortical bone thickness in CT images using a hybrid approach of parametric profile representation and local adaptive thresholds: Accuracy results
Source: PLoS One. 2017 Nov 6;12(11):e0187097. doi: 10.1371/journal.pone.0187097 (PMC5673192; doi:10.1371/journal.pone.0187097)
Supplement: S4 Appendix — (TEX) [file pone.0187097.s004.tex]

To obtain the explicit formulae for the derivatives of $K$ we first take derivatives of the implicit functions defining
\ol{a} \eqref{eqEta} and $t_{\pm\frac{1}{2}}$ \eqref{eqLeft50}-\eqref{eqRight50}. Recall that for a function $y(x)$ defined implicitly
as $F(x,y(x))=0$ one has by taking the full derivative of $F$ in $x$:
\begin{eqnarray}
 &\deriv{F}{x}+\deriv{F}{y}\deriv{y}{x} = 0,\notag\\
 &\deriv{y}{x}=-\dfrac{\deriv{F}{x}}{\deriv{F}{y}}.\label{eqImplDeriv}
\end{eqnarray}
Similarly, by differentiating the last formula in $x$ one obtains the expression for the second derivative of the implicit function $y(x)$:
\begin{eqnarray}
 &\derivsec{F}{x}+\derivsecmix{F}{xy}\deriv{y}{x}+(\derivsecmix{F}{xy}+\derivsec{F}{y}\deriv{y}{x})\deriv{y}{x} + \deriv{F}{y}\derivsec{y}{x}=0,\notag\\
 &\derivsec{y}{x}=-\dfrac{\derivsec{F}{x}+2\derivsecmix{F}{xy}\deriv{y}{x}+\derivsec{F}{y}{\deriv{y}{x}}^2}{\deriv{F}{y}}.\label{eqImplDeriv2}
\end{eqnarray}

Recall that $$k=-\dfrac{1}{4}\ln\left(\dfrac{\BMDr-c}{\BMDr-b}\right).$$ 
Hereinafter we assume for simplicity that $S=\frac{b}{\BMDr}=0$.
Let us denote $(1-R)\exp\bigl(-(\frac{k}{\ol{a}}-\ol{a})^2\bigr)\bigl(1+\frac{k}{\ol{a}^2}\bigr)+\exp\bigl(-(\frac{k}{\ol{a}}+\ol{a})^2\bigr)\bigl(1-\frac{k}{\ol{a}^2}\bigr)$ as $d$ for short.
Applying \eqref{eqImplDeriv} for \ol{a} as a function of one variable in turn, \BMDr, $T$, and $R$, we have:
\begin{eqnarray}{2}
%\label{eqEtaDeriv}
&\deriv{\ol{a}}{\BMDr} &= & \;\frac{\sqrt{\pi}}{2\BMDr}\biggl[\erf\left(\tfrac{k}{\ol{a}}-\ol{a}\right)-\erf\left(\tfrac{k}{\ol{a}}+\ol{a}\right)\notag\\
& & & + \left.\frac{R}{2\sqrt{\pi}\ol{a}(1-R)}\left\{\exp\bigl(-(\tfrac{k}{\ol{a}}+\ol{a})^2\bigr)-\exp\bigl(-(\tfrac{k}{\ol{a}}-\ol{a})^2\bigr)\right\}\biggr]\right/d,\\
&\deriv{\ol{a}}{T} &= & \;\frac{\sqrt{\pi}}{d},\\
&\deriv{\ol{a}}{R} &= & \left.-\frac{\sqrt{\pi}}{2}\left[\erf\bigl(\tfrac{k}{\ol{a}}-\ol{a}\bigr)+1+\frac{R\exp\bigl(-(\tfrac{k}{\ol{a}}-\ol{a})^2\bigr)}{2\sqrt{\pi}\ol{a}(1-R)}\right]\right/d.
\end{eqnarray}

Using \eqref{eqImplDeriv2} for the implicit function $\ol{a}(T)$ (equivalently, differentiating the explicit function \deriv{\ol{a}}{T} obtained above) we immediately obtain:
\begin{eqnarray}
\begin{split}
\derivsec{\ol{a}}{T} = 2\pi\biggl(&\exp\bigl(-(\tfrac{k}{\ol{a}}+\ol{a})^2\bigr)\bigl((\tfrac{k}{\ol{a}}+\ol{a})(1-\tfrac{k}{\ol{a}^2})^2 - \tfrac{k}{\ol{a}^3})\\
+ (1-R)&\exp\bigl(-(\tfrac{k}{\ol{a}}-\ol{a})^2\bigr)(\tfrac{k}{\ol{a}^3}-(\tfrac{k}{\ol{a}}-\ol{a})(1+\tfrac{k}{\ol{a}^2})^2\bigr)\biggr)\biggr/d^3.
\end{split}
\end{eqnarray}

% for the compatibility with Matlab-code

\newcommand{\erlme}{\ensuremath{\exp^{-(\ol{t_1}+\ol{a})^2}}}
\newcommand{\erle}{\ensuremath{\exp^{-(-\ol{t_1}+\ol{a})^2}}}
\newcommand{\ersme}{\ensuremath{\exp^{-(\ol{t_2}-\ol{a})^2}}}
\newcommand{\erse}{\ensuremath{\exp^{-(\ol{t_2}+\ol{a})^2}}}

\newcommand{\erlmeme}{\erle(-\ol{t_1}-\ol{a})}
\newcommand{\erleeR}{(1-R)\erle(\ol{t_1}+\ol{a})}

\newcommand{\ersmemeR}{(1-R)\ersme(\ol{t_2}-\ol{a})}
\newcommand{\ersee}{\erse(\ol{t_2}+\ol{a})}


Obtaining derivatives of the coordinates of $50\%$-points $\ol{t_1}$ and $\ol{t_2}$ is analogous. 
Let $$d_1=\frac{2}{\sqrt{\pi}}(\erlme - (1-R)\erle).$$
Then the considered derivatives of $\ol{t_1}$ are:
\begin{eqnarray}{2}
    &\deriv{\ol{t_1}}{\BMDr} &= &-\biggl(\frac{(\erf(-\ol{t_1}+\ol{a})-1)R + T}{\BMDr} + \tfrac{2\deriv{\ol{a}}{\BMDr}(\erle(1-R) + \erlme)}{\sqrt{\pi}}\biggr)/d_1,\\
    &\deriv{\ol{t_1}}{T} &= &-\bigl(\tfrac{2}{\sqrt{\pi}}\deriv{\ol{a}}{T}(\erlme + (1-R)\erle) - 1\bigr)/d_1,\\
    &\deriv{\ol{t_1}}{R} &= &-\bigl(1 - \erf(-\ol{t_1}+\ol{a}) + \tfrac{2}{\sqrt{\pi}}\deriv{\ol{a}}{R}(\erle(1-R) + \erlme)\bigr)/d_1,\\
    &\derivsec{\ol{t_1}}{T} &= &-\biggl(\derivsec{\ol{a}}{T}\bigl(\erlme + (1-R)\erle\bigr)\notag\\
    & &  &+2{\deriv{\ol{a}}{T}}^2\bigl(\erlmeme - \erleeR\bigr)\notag\\
    & &  &-4\deriv{\ol{a}}{T}\deriv{\ol{t_1}}{T}\bigl(\erlmeme + \erleeR\bigr)\notag\\
    &  & &+2\bigl(\erlmeme - \erleeR\bigr){\deriv{\ol{t_1}}{T}}^2\biggr)\biggl/\notag\\
 &  & &(\erlme - (1-R)\erle).
\end{eqnarray}

For $\ol{t_2}$, denote $d_2=\frac{2}{\sqrt{\pi}}(\erse - (1-R)\ersme).$ The derivatives take the form:
\begin{eqnarray}{2}
    &\deriv{\ol{t_2}}{\BMDr} &= &\bigl(\tfrac{2}{\sqrt{\pi}}\deriv{\ol{a}}{\BMDr}((R-1)\ersme - \erse)\notag\\
 & &  &- \tfrac{1}{\BMDr}(T - R\,\erf(\ol{t_2}-\ol{a}))\bigr)/d_2,\\
    &\deriv{\ol{t_2}}{T} &= &\bigl(1 - \tfrac{2}{\sqrt{\pi}}\deriv{\ol{a}}{T}(\erse + (1-R)\ersme)\bigr)/d_2,\\
    &\deriv{\ol{t_2}}{R} &= &\bigl(\tfrac{2}{\sqrt{\pi}}\deriv{\ol{a}}{R}((R-1)\ersme - \erse) - \erf(\ol{t_2}-\ol{a})\bigr)/d_2,\\
    &\derivsec{\ol{t_2}}{T} &= &\biggl(-\derivsec{\ol{a}}{T}(\erse + (1-R)\ersme)\notag\\
    & &  &+2{\deriv{\ol{a}}{T}}^2\bigl(\ersee - \ersmemeR\bigr)\notag\\
    & &  &+4\deriv{\ol{a}}{T}\deriv{\ol{t_2}}{T}\bigl(\ersee + \ersmemeR\bigr)\notag\\
    & &  &+2\bigl(\ersee - \ersmemeR\bigr){\deriv{\ol{t_2}}{T}}^2\biggr)\biggl/\notag\\
 & &  &(\erse - (1-R)\ersme).
\end{eqnarray}

Finally, the derivatives of factor $K$ defined in \eqref{eqFactor} can be written. First, let us rewrite \eqref{eqFactor} as follows ($S$ is set to zero):
$$
K=\frac{1}{4\ol{a}}A,
$$
where $A$ is defined as
\begin{equation*}
A=\Er(\ol{t_2}+\ol{a})+(R-1)\Er(\ol{t_2}-\ol{a}) + (1-R)\Er(-\ol{t_1}+\ol{a})-\Er(\ol{t_1}+\ol{a})+R(-\ol{t_1}+\ol{t_2}).
\end{equation*}
Then the derivatives of $K$ are:
\begin{eqnarray}{2}
&\deriv{K}{\BMDr}&=&-\tfrac{\deriv{\ol{a}}{\BMDr}}{\ol{a}}K\notag\\
& &  &+\tfrac{1}{4\ol{a}}\bigl[\erf(\ol{t_2}+\ol{a})(\deriv{\ol{t_2}}{\BMDr}+\deriv{\ol{a}}{\BMDr})+(R-1)\erf(\ol{t_2}-\ol{a})(\deriv{\ol{t_2}}{\BMDr}-\deriv{\ol{a}}{\BMDr})\notag\\
& &  &\phantom{+\tfrac{1}{4\ol{a}}[}-\tfrac{R}{\BMDr}\Er(\ol{t_2}-\ol{a})+(1-R)\erf(-\ol{t_1}+\ol{a})(\deriv{\ol{t_1}}{\BMDr}+\deriv{\ol{a}}{\BMDr})\notag\\
& &  &\phantom{+\tfrac{1}{4\ol{a}}[}+ \tfrac{R}{\BMDr}\Er(-\ol{t_1}+\ol{a})+\erf(\ol{t_1} + \ol{a})(\deriv{\ol{t_1}}{\BMDr} - \deriv{\ol{a}}{\BMDr})\notag\\
& &  &\phantom{+\tfrac{1}{4\ol{a}}[}-\tfrac{R}{\BMDr}(-\ol{t_1}+\ol{t_2}) + R(\deriv{\ol{t_1}}{\BMDr} + \deriv{\ol{t_2}}{\BMDr})\bigr],\\
&\deriv{K}{R}&=&-\tfrac{\deriv{\ol{a}}{R}}{\ol{a}}K\notag\\
& & &+ \tfrac{1}{4\ol{a}}\bigl[\erf(\ol{t_2}+\ol{a})(\deriv{\ol{t_2}}{R}+\deriv{\ol{a}}{R})+(R-1)\erf(\ol{t_2}-\ol{a})(\deriv{\ol{t_2}}{R}-\deriv{\ol{a}}{R}) + \Er(\ol{t_2}-\ol{a})\notag\\
& & &+ (1-R)\erf(-\ol{t_1}+\ol{a})(\deriv{\ol{t_1}}{R}+\deriv{\ol{a}}{R}) - \Er(-\ol{t_1}+\ol{a}) + \erf(\ol{t_1}+\ol{a})(\deriv{\ol{t_1}}{R} - \deriv{\ol{a}}{R})\notag\\
& & &- \ol{t_1} + \ol{t_2} + \deriv{\ol{t_1}}{R} + \deriv{\ol{t_2}}{R}\bigr],\notag\\
&\deriv{K}{T} &= &-\tfrac{\deriv{\ol{a}}{T}}{\ol{a}}K + \tfrac{1}{4\ol{a}}\deriv{A}{T},\notag\\
&\derivsec{K}{T}&=&-\tfrac{1}{4\ol{a}}\bigl(4K(\derivsec{\ol{a}}{T} - 2\tfrac{{\deriv{\ol{a}}{T}}^2}{\ol{a}}) + 2\deriv{A}{T}\tfrac{\deriv{\ol{a}}{T}}{\ol{a}} - \derivsec{A}{T}),\\
\intertext{where derivatives of $A$ are given by}
&\deriv{A}{T}&=&\erf(\ol{t_2}+\ol{a})(\deriv{\ol{t_2}}{T}+\deriv{\ol{a}}{T})+(R-1)\erf(\ol{t_2}-\ol{a})(\deriv{\ol{t_2}}{T}-\deriv{\ol{a}}{T})\notag\\
& & &+ (1-R)\erf(-\ol{t_1}+\ol{a})(\deriv{\ol{t_1}}{T}+\deriv{\ol{a}}{T}) - \erf(\ol{t_1} - \ol{a})(\deriv{\ol{t_1}}{T}-\deriv{\ol{a}}{T})+R(\deriv{\ol{t_1}}{T} + \deriv{\ol{t_2}}{T}),\notag\\
&\derivsec{A}{T}&=&\tfrac{2}{\sqrt{\pi}}\erse(\deriv{\ol{t_2}}{T}+\deriv{\ol{a}}{T})^2 + \erf(\ol{t_2}+\ol{a})(\derivsec{\ol{t_2}}{T}+\derivsec{\ol{a}}{T})\notag\\
& & &+(R-1)\biggl(\tfrac{2}{\sqrt{\pi}}\bigl(\ersme(\deriv{\ol{t_2}}{T}-\deriv{\ol{a}}{T})^2 - \erle(\deriv{\ol{t_1}}{T}+\deriv{\ol{a}}{T})^2\bigr)\notag\\
& & &+\erf(\ol{t_2}-\ol{a})(\derivsec{\ol{t_2}}{T}-\derivsec{\ol{a}}{T})-\erf(-\ol{t_1}+\ol{a})(\derivsec{\ol{t_1}}{T}+\derivsec{\ol{a}}{T})\biggr)\notag\\
& & &-\tfrac{2}{\sqrt{\pi}}\erlme(\deriv{\ol{t_1}}{T}-\deriv{\ol{a}}{T})^2 + \erf(\ol{t_1}+\ol{a})(\derivsec{\ol{t_1}}{T}-\derivsec{\ol{a}}{T}) + R(\deriv{\ol{t_1}}{T}+\deriv{\ol{t_2}}{T})\notag.
\end{eqnarray}
