# Supplementary material for: A new method to determine cortical bone thickness in CT images using a hybrid approach of parametric profile representation and local adaptive thresholds: Accuracy results
Source: PLoS One. 2017 Nov 6;12(11):e0187097. doi: 10.1371/journal.pone.0187097 (PMC5673192; doi:10.1371/journal.pone.0187097)
Supplement: S5 Appendix — (TEX) [file pone.0187097.s005.tex]

Comparing Figs~\ref{fgCmpDeltaA} and \nameref{fgSensitive50} one can see how the true thickness value varies 
with $T$ and $R$ as measured by two methods. For the very "thick" cortex, deviations from the original value go into opposite directions 
as measured by 50\% and MPA when $\Delta T$ changes from 0 to about $-0.1$: if the correct \BMDr is used, then the thickness values 
by the model-based method MPA 
(Fig~\ref{fgCmpDeltaA}) are true and are actually higher than the original value at $\Delta T=0$. This somewhat counterintuitive 
effect reveals the essential nonlinearity of the thickness variation in close vicinity of the singular point $T=1$.
